# Supplementary material for: A Comparison of Patients’ and Physicians’ Knowledge and Expectations Regarding Precision Oncology Tests
Source: Curr Oncol. 2022 Dec 16;29(12):9916–27. doi: 10.3390/curroncol29120780 (PMC9776922; doi:10.3390/curroncol29120780)
Supplement: Supplementary file 1 [file curroncol-29-00780-s001.zip]

Archive with 4 entries (3 files):
- curroncol-1921596-supplementary files/
- curroncol-1921596-supplementary files/curroncol-1921596-supplementary file S1.pdf
- curroncol-1921596-supplementary files/curroncol-1921596-supplementary file S2.pdf
- curroncol-1921596-supplementary files/curroncol-1921596-supplementary file S3.docx
